# Supplementary material for: The natural and human-mediated expansion of a human-commensal lizard into the fringes of Southeast Asia
Source: BMC Ecol Evol. 2024 Feb 20;24:25. doi: 10.1186/s12862-024-02212-7 (PMC10880348; doi:10.1186/s12862-024-02212-7)
Supplement: Supplementary file 3 — Additional file 3: Table S1. Specimens used in phylogenetic analyses and corresponding GenBank accession numbers. Specimens at the top of the list are outgroups and followed by samples already deposited on GenBank. Published genetic sequences accessed from alternative repositories have the link available. [file 12862_2024_2212_MOESM3_ESM.xlsx]

## Sheet: Sheet1
Table S1. Specimens used in phylogenetic analyses and corresponding GenBank accession numbers. Specimens at the top of the list are outgroups and followed by samples already deposited on GenBank. Published genetic sequences accessed from alternative repositories have the link available.
Genbank Accession	Genus	Species	Museum Number	Field Number	Country	Province/Island	Locality	Latitude	Longitude
KX231461	Chioninia	delalandii	BMNH 2000.18	45de4F
KX231462	Chioninia	vaillanti	BMNH 2000.10	50Mva2St
KX231463	Dasia	olivacea	CAS259784	BRK392
KX231464	Dasia	vittata	CAS259783	BRK391
KJ574689	Eutropis	allapallensis	CES09844
https://doi.org/10.5061/dryad.307g0	Eutropis	bontocensis		AJB105
KJ574687	Eutropis	clivicola	CES10801
https://doi.org/10.5061/dryad.307g0	Eutropis	cumingi		AJB106
https://doi.org/10.5061/dryad.307g0	Eutropis	indeprensa		CWL325
KJ574695	Eutropis	longicaudata	CAS216129
KJ574693	Eutropis	macrophthalma		JAM11362
KJ574694	Eutropis	macrophthalma		JAM11488
KJ574746	Eutropis	macrophthalma		RMB1611
KJ574708	Eutropis	macularia	LSUHC7244
https://doi.org/10.5061/dryad.307g0	Eutropis	multicarinata		ACD5120
KJ574722	Eutropis	quadricarinata	CAS232429
KJ574723	Eutropis	rudis	FMNH230155
KJ574724	Eutropis	rudis	FMNH269117
KJ574726	Eutropis	rudis	MVZ:Herp:284687	JAM7517
KJ574728	Eutropis	rudis	LSUHC4078
KJ574729	Eutropis	rudis	LSUHC6177
KJ574747	Eutropis	rudis	TNHC59045
KJ574750	Eutropis	rudis	TNHC59048
KJ574751	Eutropis	rudis	TNHC59050
KJ574731	Eutropis	rugifera	LSUHC8929
KJ574711	Eutropis	rugifera		RMB11580
KX365037	Eutropis	dissimilis	MVZ:Herp:248450
GU931545	Heremites	aurata	ZFMK75837
GU931546	Heremites	septemtaeniata	ZFMK84085
KX231469	Mabuya	frenata	UAM60
KX365038	Mabuya	guaporicola	UAM104
KX365035	Toenayar	novemcarinata	CAS216022
KX231470	Trachylepis	boulengeri	PEM R5533	Mab11
KX365040	Trachylepis	paucisquamis	UWBM 6041	MAB30
KJ574718	Eutropis	multifasciata	CES09925		India	Assam	Nagao	26.3474	92.6866
KJ574712	Eutropis	multifasciata		RMB1503	Indonesia	Sulawesi		-0.97	121.47
KJ574748	Eutropis	multifasciata	TNHC58928		Indonesia	Sulawesi	Banggai	-0.743592	123.033
KJ574743	Eutropis	multifasciata	TNHC59035		Indonesia	Sulawesi Tengah	Poso	-0.958568	121.461
KJ574744	Eutropis	multifasciata	TNHC59043		Indonesia	Sulawesi Tengah	Poso	-0.958568	121.461
KX231467	Eutropis	multifasciata	FMNH269170		Malaysia	Sarawak	Penyilam, Bintulu	2.9	113.4
KJ574713	Eutropis	multifasciata	CAS232271		Myanmar	Sagaing	Khandi	25.4777	95.6191
KJ574710	Eutropis	multifasciata	KU320061		Philippines	Luzon		14.158	121.23
KJ574714	Eutropis	multifasciata	KU306207		Philippines	Luzon		13.4662	123.36
KJ574715	Eutropis	multifasciata	KU306210		Philippines	Luzon		18.6277	121.135
KJ574738	Eutropis	multifasciata	KU335213		Philippines	Luzon		14.8745	121.145
KJ574745	Eutropis	multifasciata		RMB12482	Philippines	Luzon		15.742	121.576
KJ574717	Eutropis	multifasciata	KU321587		Philippines	Mindanao	Zamboanga	7.108	122.119
KJ574741	Eutropis	multifasciata		PNM1419	Philippines	Mindanao		7.18759	125.421
KJ574720	Eutropis	multifasciata	KU308984		Philippines	Palawan		9.8368	118.641
KJ574719	Eutropis	multifasciata	KU306777		Philippines	Panay		10.8088	122.101
KJ574740	Eutropis	multifasciata	KU328986		Thailand	Nakhon Si Thammarat		8.52694	99.6497
10.11646/ZOOTAXA.1700.1.3	Eutropis	multifasciata		CCA1286	Philippines	Mindanao	Misaminus Oriental, Municipality of Cagayan De Oro City, Barangay Lumbia Sito Cabala	8.41383	124.61
OR208826	Eutropis	multifasciata	REZA01	DSC5062	Bangladesh		Madhupur National Park	24.6801	90.1274
OR208920	Eutropis	multifasciata	REZA03	DSC5454	Bangladesh		Madhupur National Park	24.6801	90.1274
OR208926	Eutropis	multifasciata	NCSM80283		Cambodia	Kampong Speu	Aural	12.0167	104.133
OR208889	Eutropis	multifasciata	FMNH261830		Cambodia	Koh Kong	Sre Ambol	11.2278	103.75
OR209091	Eutropis	multifasciata	FMNH263340		Cambodia	Koh Kong	Thmar Baing	11.8118	103.501
OR209037	Eutropis	multifasciata	FMNH263341		Cambodia	Koh Kong	Thmar Baing	11.8118	103.501
OR209017	Eutropis	multifasciata	FMNH261835		Cambodia	Mondolkiri	Pichrada	12.4969	107.493
OR208962	Eutropis	multifasciata	FMNH262977		Cambodia	Mondolkiri	O Rang	12.3161	107.1
OR208855	Eutropis	multifasciata	FMNH262952		Cambodia	Ratanakiri	Ta Veng	14.1521	107.259
OR208988	Eutropis	multifasciata	FMNH257250		Cambodia	Siem Reap	Bante Sre	13.6	103.963
OR208987	Eutropis	multifasciata	FMNH262953		Cambodia	Stung Treng	Siem Pang	14.3194	106.594
OR208941	Eutropis	multifasciata	MVZ:Herp:230446		China	Hainan	Louma	19.1345	109.957
OR209045	Eutropis	multifasciata	MVZ:Herp:230447		China	Hainan	Louma	19.1345	109.957
OR209063	Eutropis	multifasciata	MVZ:Herp:230448		China	Hainan	Louma	19.1345	109.957
OR208804	Eutropis	multifasciata	MVZ:Herp:230449		China	Hainan	Louma	19.1345	109.957
OR208984	Eutropis	multifasciata	MVZ:Herp:230450		China	Hainan	Louma	19.1345	109.957
OR208849	Eutropis	multifasciata	MVZ:Herp:291632	JAM13006	Indonesia	Alor		-8.17922	124.559
OR209096	Eutropis	multifasciata	MVZ:Herp:291633	JAM13007	Indonesia	Alor		-8.17922	124.559
OR208798	Eutropis	multifasciata	MVZ:Herp:274408	ALS27	Indonesia	Bali		-8.4381	115.402
OR208952	Eutropis	multifasciata	MVZ:Herp:274410	ALS29	Indonesia	Bali		-8.4381	115.402
OR208809	Eutropis	multifasciata	MVZ:Herp:274411	ALS45	Indonesia	Bali		-8.4381	115.402
OR209052	Eutropis	multifasciata	MVZ:Herp:274412	ALS46	Indonesia	Bali		-8.4381	115.402
OR209118	Eutropis	multifasciata	ZFMK76381		Indonesia	Bali	Permuteran	-8.15615	114.647
OR209119	Eutropis	multifasciata	ZFMK76382		Indonesia	Bali	Permuteran	-8.15615	114.647
OR209117	Eutropis	multifasciata	ZFMK65792		Indonesia	Borneo	Siban Pulau, Putussibau, Kalimantan Barat	0.858639	112.927
OR208858	Eutropis	multifasciata	MVZ:Herp:239374	JAM4225	Indonesia	Enggano		-5.35674	102.282
OR208945	Eutropis	multifasciata	MVZ:Herp:239375	JAM4244	Indonesia	Enggano		-5.35674	102.282
OR208885	Eutropis	multifasciata	MVZ:Herp:239376	JAM4245	Indonesia	Enggano		-5.36224	102.279
OR208892	Eutropis	multifasciata	MVZ:Herp:239614	JAM4224	Indonesia	Enggano		-5.34838	102.275
OR208857	Eutropis	multifasciata	MVZ:Herp:239615	JAM4226	Indonesia	Enggano		-5.36927	102.262
OR208832	Eutropis	multifasciata	MVZ:Herp:291610	JAM11782	Indonesia	Flores		-8.5453	119.911
OR208891	Eutropis	multifasciata	MVZ:Herp:291611	JAM11783	Indonesia	Flores		-8.5453	119.911
OR209055	Eutropis	multifasciata		BJE409	Indonesia	Halmahera		0.7319	127.553
OR208866	Eutropis	multifasciata		BJE417	Indonesia	Halmahera		0.7319	127.553
OR208895	Eutropis	multifasciata		BJE418	Indonesia	Halmahera		0.7319	127.553
OR208904	Eutropis	multifasciata		JAM2170	Indonesia	Haruku		-3.52106	128.471
OR208841	Eutropis	multifasciata	MVZ:Herp:253765		Indonesia	Java		-6.83936	106.928
OR208919	Eutropis	multifasciata	MVZ:Herp:253766		Indonesia	Java		-6.84279	106.926
OR208937	Eutropis	multifasciata		BRK000	Indonesia	Java	Bogor	-6.48818	106.843
OR208828	Eutropis	multifasciata		JAM2692	Indonesia	Java		-6.36296	106.826
OR208842	Eutropis	multifasciata	MVZ:Herp:291606	JAM11532	Indonesia	Lombok		-8.52854	116.282
OR208874	Eutropis	multifasciata	MVZ:Herp:291607	JAM11610	Indonesia	Lombok		-8.53159	116.399
OR208955	Eutropis	multifasciata	MVZ:Herp:291612	JAM11898	Indonesia	Lombok		-8.53912	116.54
OR209047	Eutropis	multifasciata	MVZ:Herp:291613	JAM11899	Indonesia	Lombok		-8.53912	116.54
OR208838	Eutropis	multifasciata	MVZ:Herp:291614	JAM11900	Indonesia	Lombok		-8.53912	116.54
OR208830	Eutropis	multifasciata	MVZ:Herp:291615	JAM11901	Indonesia	Lombok		-8.53912	116.54
OR208847	Eutropis	multifasciata	MVZ:Herp:291616	JAM11922	Indonesia	Lombok		-8.36115	116.522
OR208823	Eutropis	multifasciata	MVZ:Herp:291617	JAM11923	Indonesia	Lombok		-8.36115	116.522
OR208912	Eutropis	multifasciata	MVZ:Herp:291618	JAM11924	Indonesia	Lombok		-8.36115	116.522
OR208909	Eutropis	multifasciata	MVZ:Herp:291619	JAM11944	Indonesia	Lombok		-8.36115	116.522
OR208877	Eutropis	multifasciata	MVZ:Herp:291620	JAM12014	Indonesia	Lombok		-8.36115	116.52
OR208861	Eutropis	multifasciata	MVZ:Herp:271089	JAM10184	Indonesia	Palau Nias		1.13251	97.5808
OR208898	Eutropis	multifasciata	MVZ:Herp:271090	JAM10185	Indonesia	Palau Nias		1.12828	97.5839
OR208845	Eutropis	multifasciata	MVZ:Herp:271094	JAM10246	Indonesia	Palau Nias		1.13011	97.5839
OR208833	Eutropis	multifasciata	MVZ:Herp:271095	JAM10247	Indonesia	Palau Nias		1.12821	97.584
OR208887	Eutropis	multifasciata	MVZ:Herp:271096	JAM10249	Indonesia	Palau Nias		1.30079	97.5774
OR208875	Eutropis	multifasciata	MVZ:Herp:271088	JAM11038	Indonesia	Palau Pini		0.09031	98.8356
OR209127	Eutropis	multifasciata	MVZ:Herp:271085	JAM10334	Indonesia	Palau Siberut		-1.08606	98.9623
OR208818	Eutropis	multifasciata	MVZ:Herp:271097	JAM10414	Indonesia	Palau Siberut		-1.10585	98.9385
OR208927	Eutropis	multifasciata	MVZ:Herp:271098	JAM10415	Indonesia	Palau Siberut		-1.12029	98.9385
OR208836	Eutropis	multifasciata	MVZ:Herp:271099	JAM10367	Indonesia	Palau Siberut		-1.10501	98.9382
OR208812	Eutropis	multifasciata	MVZ:Herp:271100	JAM10368	Indonesia	Palau Siberut		-1.10747	98.9391
OR208928	Eutropis	multifasciata	MVZ:Herp:291968	JAM4065	Indonesia	Palau Tulai		2.91153	104.106
OR208929	Eutropis	multifasciata	MVZ:Herp:291969	JAM4066	Indonesia	Palau Tulai		2.91153	104.106
OR208840	Eutropis	multifasciata	MVZ:Herp:291639	JAM14016	Indonesia	Pantar		-8.35268	124.252
OR208860	Eutropis	multifasciata	MVZ:Herp:291640	JAM14062	Indonesia	Pantar		-8.35392	124.253
OR208873	Eutropis	multifasciata	MVZ:Herp:271081	JAM10535	Indonesia	Pulau Pagai Selatan		-3.06835	100.285
OR208916	Eutropis	multifasciata	MVZ:Herp:271082	JAM10547	Indonesia	Pulau Pagai Selatan		-3.08049	100.291
OR208883	Eutropis	multifasciata	MVZ:Herp:271084	JAM10678	Indonesia	Pulau Pagai Selatan		-3.08404	100.303
OR209056	Eutropis	multifasciata	MVZ:Herp:271086	JAM10730	Indonesia	Pulau Sipura		-2.02879	99.5874
OR208811	Eutropis	multifasciata	MVZ:Herp:274376	ALS617	Indonesia	Seram		-3.10386	130.497
OR208923	Eutropis	multifasciata	MVZ:Herp:274377	ALS618	Indonesia	Seram		-3.10386	130.497
OR208819	Eutropis	multifasciata	MVZ:Herp:239613	JAM4567	Indonesia	Sulawesi		-2.5964	120.981
OR209058	Eutropis	multifasciata	MVZ:Herp:253771	BSI703	Indonesia	Sulawesi		0.84829	123.163
OR208899	Eutropis	multifasciata	MVZ:Herp:253772	BSI704	Indonesia	Sulawesi		0.83829	123.16
OR208932	Eutropis	multifasciata	MVZ:Herp:253773	BSI715	Indonesia	Sulawesi		0.52737	123.061
OR209032	Eutropis	multifasciata	MVZ:Herp:253775	BSI852	Indonesia	Sulawesi		0.96872	122.505
OR209000	Eutropis	multifasciata	MVZ:Herp:253776	BSI853	Indonesia	Sulawesi		0.96872	122.505
OR209067	Eutropis	multifasciata	MVZ:Herp:253777	BSI854	Indonesia	Sulawesi		0.96872	122.505
OR209061	Eutropis	multifasciata	MVZ:Herp:253778	BSI855	Indonesia	Sulawesi		0.897	123.359
OR208933	Eutropis	multifasciata	MVZ:Herp:253779	BSI857	Indonesia	Sulawesi		0.86475	123.339
OR208935	Eutropis	multifasciata	MVZ:Herp:253780	BSI1117	Indonesia	Sulawesi		0.56058	121.608
OR208859	Eutropis	multifasciata	MVZ:Herp:253781	BSI1215	Indonesia	Sulawesi		-0.45126	119.768
OR208921	Eutropis	multifasciata	MVZ:Herp:253782	BSI1254	Indonesia	Sulawesi		-0.71063	119.727
OR208906	Eutropis	multifasciata	MVZ:Herp:253783	BSI1461	Indonesia	Sulawesi		-1.48614	120.001
OR209059	Eutropis	multifasciata	MVZ:Herp:253786	BSI1512	Indonesia	Sulawesi		-1.44883	119.995
OR208924	Eutropis	multifasciata	MVZ:Herp:253787	BSI1550	Indonesia	Sulawesi		-1.44485	119.988
OR208998	Eutropis	multifasciata	MVZ:Herp:253788	BSI1642	Indonesia	Sulawesi		-1.41461	119.976
OR209132	Eutropis	multifasciata	MVZ:Herp:253790	BSI1826	Indonesia	Sulawesi		-1.40971	120.301
OR209106	Eutropis	multifasciata	MVZ:Herp:253791	BSI1827	Indonesia	Sulawesi		-1.42701	120.315
OR208930	Eutropis	multifasciata	MVZ:Herp:253794	BSI1872	Indonesia	Sulawesi		-1.40971	120.301
OR208894	Eutropis	multifasciata	MVZ:Herp:253795	BSI1895	Indonesia	Sulawesi		-1.63616	120.299
OR208884	Eutropis	multifasciata	MVZ:Herp:253806	BSI2329	Indonesia	Sulawesi		-1.61551	119.306
OR209134	Eutropis	multifasciata	MVZ:Herp:253809	BSI2509	Indonesia	Sulawesi		-2.5815	119.119
OR209129	Eutropis	multifasciata	MVZ:Herp:253810	BSI2510	Indonesia	Sulawesi		-2.86751	118.874
OR208868	Eutropis	multifasciata	MVZ:Herp:253811	BSI2513	Indonesia	Sulawesi		-3.12446	118.787
OR208844	Eutropis	multifasciata	MVZ:Herp:253813	BSI2535	Indonesia	Sulawesi		-3.22504	119.211
OR208999	Eutropis	multifasciata	MVZ:Herp:253814	BSI2939	Indonesia	Sulawesi		-5.41878	119.868
OR208931	Eutropis	multifasciata	MVZ:Herp:253846	BSI817	Indonesia	Sulawesi		0.55081	123.176
OR209054	Eutropis	multifasciata	MVZ:Herp:267927	JAM5569	Indonesia	Sulawesi		-5.43805	119.893
OR209107	Eutropis	multifasciata	MVZ:Herp:267938	JAM5597	Indonesia	Sulawesi		-5.43808	119.893
OR209108	Eutropis	multifasciata	MVZ:Herp:267939	JAM5598	Indonesia	Sulawesi		-5.43808	119.893
OR209060	Eutropis	multifasciata	MVZ:Herp:267940	JAM6034	Indonesia	Sulawesi		-3.29904	119.37
OR209071	Eutropis	multifasciata	MVZ:Herp:267943	JAM6229	Indonesia	Sulawesi		-2.67156	118.91
OR209066	Eutropis	multifasciata	MVZ:Herp:267944	JAM6234	Indonesia	Sulawesi		-2.67811	118.881
OR209080	Eutropis	multifasciata	MVZ:Herp:267945	JAM6248	Indonesia	Sulawesi		-2.86343	118.871
OR209115	Eutropis	multifasciata	MVZ:Herp:267946	JAM6270	Indonesia	Sulawesi		-2.86343	118.871
OR209057	Eutropis	multifasciata	MVZ:Herp:267971	JAM6432	Indonesia	Sulawesi		-2.86343	118.871
OR209123	Eutropis	multifasciata	MVZ:Herp:267972	JAM6454	Indonesia	Sulawesi		-2.80393	118.86
OR209122	Eutropis	multifasciata	MVZ:Herp:267973	JAM6463	Indonesia	Sulawesi		-2.66086	118.937
OR209100	Eutropis	multifasciata	MVZ:Herp:267974	JAM6464	Indonesia	Sulawesi		-2.66086	118.937
OR208882	Eutropis	multifasciata	MVZ:Herp:284633	JAM8982	Indonesia	Sulawesi		-1.64564	121.921
OR208829	Eutropis	multifasciata	MVZ:Herp:284636	JAM6966	Indonesia	Sulawesi		-2.8011	121.5
OR208839	Eutropis	multifasciata	MVZ:Herp:284638	JAM6838	Indonesia	Sulawesi		-2.5516	120.347
OR209033	Eutropis	multifasciata	MVZ:Herp:284639	JAM8429	Indonesia	Sulawesi		-3.07681	121.109
OR208913	Eutropis	multifasciata	MVZ:Herp:284641	JAM8054	Indonesia	Sulawesi		-3.76465	122.245
OR209030	Eutropis	multifasciata	MVZ:Herp:284643	JAM8421	Indonesia	Sulawesi		-3.50451	120.892
OR208864	Eutropis	multifasciata	MVZ:Herp:284644	JAM8308	Indonesia	Sulawesi		-3.52628	120.915
OR209103	Eutropis	multifasciata	MVZ:Herp:284645	JAM8415	Indonesia	Sulawesi		-3.53037	120.912
OR208957	Eutropis	multifasciata	MVZ:Herp:293774	JAM11486	Indonesia	Sulawesi		-2.50368	121.09
OR208978	Eutropis	multifasciata	TNHC59044		Indonesia	Sulawesi	Poso	-0.958568	121.461
OR208947	Eutropis	multifasciata		JAM2834	Indonesia	Sulawesi		-2.91667	119.7
OR208827	Eutropis	multifasciata		JAM2861	Indonesia	Sulawesi		-2.91667	119.7
OR208908	Eutropis	multifasciata		JAM3505	Indonesia	Sulawesi		-0.75575	120.09
OR208820	Eutropis	multifasciata		JAM2327	Indonesia	Sulawesi	Manado	1.46016	124.793
OR209051	Eutropis	multifasciata		JAM2426	Indonesia	Sulawesi		1.52996	124.839
OR208834	Eutropis	multifasciata		JAM3259	Indonesia	Sulawesi		1.43336	124.987
OR208843	Eutropis	multifasciata		JAM2092	Indonesia	Sulawesi		-5.17978	119.486
OR208934	Eutropis	multifasciata		JAM2138	Indonesia	Sulawesi		-4.91672	119.843
OR208914	Eutropis	multifasciata		JAM14635	Indonesia	Sulawesi		-3.41423	120.099
OR209050	Eutropis	multifasciata		JAM14783	Indonesia	Sulawesi		-3.39515	120.194
OR208975	Eutropis	multifasciata		RMB1657	Indonesia	Sulawesi	Banggai	-0.743592	123.033
OR208880	Eutropis	multifasciata		JAM16175	Indonesia	Sulawesi	Dako	1.0797	120.887
OR208848	Eutropis	multifasciata		JAM16494	Indonesia	Sulawesi	Dako	1.0914	120.884
OR209130	Eutropis	multifasciata		JAM16743	Indonesia	Sulawesi	Ilomata	0.70061	123.188
OR209062	Eutropis	multifasciata		JAM15201	Indonesia	Sulawesi	Katopasa	-1.13229	121.438
OR208854	Eutropis	multifasciata		JAM15292	Indonesia	Sulawesi	Katopasa	-1.12869	121.435
OR208872	Eutropis	multifasciata		JAM15382	Indonesia	Sulawesi	Katopasa	-1.13229	121.438
OR208971	Eutropis	multifasciata		RMB1428	Indonesia	Sulawesi	Poso	-0.958568	121.461
OR208974	Eutropis	multifasciata		RMB1424	Indonesia	Sulawesi		-0.958568	121.461
OR208886	Eutropis	multifasciata	FMNH272035		Indonesia	Sumatra		-1.20694	100.874
OR208876	Eutropis	multifasciata	MVZ:Herp:271080	JAM9201	Indonesia	Sumatra		-3.42259	102.262
OR208900	Eutropis	multifasciata	MVZ:Herp:271087	JAM9322	Indonesia	Sumatra		-0.94203	100.824
OR208852	Eutropis	multifasciata	MVZ:Herp:291634	JAM13137	Indonesia	Sumba		-10.021	120.058
OR208870	Eutropis	multifasciata	MVZ:Herp:291635	JAM13159	Indonesia	Sumba		-10.021	120.058
OR208986	Eutropis	multifasciata	MVZ:Herp:291608	JAM11709	Indonesia	Sumbawa		-8.41016	117.215
OR208910	Eutropis	multifasciata	MVZ:Herp:291609	JAM11767	Indonesia	Sumbawa		-8.73561	117.731
OR208850	Eutropis	multifasciata	MVZ:Herp:291621	JAM12108	Indonesia	Sumbawa		-8.91228	116.752
OR208835	Eutropis	multifasciata	MVZ:Herp:291623	JAM12110	Indonesia	Sumbawa		-8.51717	118.32
OR208794	Eutropis	multifasciata	MVZ:Herp:291624	JAM12174	Indonesia	Sumbawa		-8.547	118.469
OR208878	Eutropis	multifasciata	MVZ:Herp:291625	JAM12175	Indonesia	Sumbawa		-8.547	118.469
OR208936	Eutropis	multifasciata	MVZ:Herp:291626	JAM12202	Indonesia	Sumbawa		-8.67775	118.682
OR208865	Eutropis	multifasciata	MVZ:Herp:291628	JAM12324	Indonesia	Sumbawa		-8.76296	118.611
OR209053	Eutropis	multifasciata	MVZ:Herp:291629	JAM12340	Indonesia	Sumbawa		-8.59961	119.012
OR208822	Eutropis	multifasciata	MVZ:Herp:291630	JAM12341	Indonesia	Sumbawa		-8.59961	119.012
OR208799	Eutropis	multifasciata	MVZ:Herp:291641	JAM13626	Indonesia	Timor		-10.0385	123.933
OR209133	Eutropis	multifasciata		JAM3914	Indonesia	Togian Islands		-0.440028	121.859
OR209031	Eutropis	multifasciata	MVZ:Herp:291636	JAM13822	Indonesia	Wetar		-7.92789	126.408
OR208903	Eutropis	multifasciata	MVZ:Herp:291638	JAM13896	Indonesia	Wetar		-7.91965	126.398
OR209039	Eutropis	multifasciata	MVZ:Herp:293770	JAM13748	Indonesia	Wetar		-7.92789	126.408
OR209135	Eutropis	multifasciata	MVZ:Herp:293771	JAM13858	Indonesia	Wetar		-7.92423	126.407
OR209070	Eutropis	multifasciata	FMNH255516		Laos	Bolikhamxay	Thaphabat	18.45	103.167
OR209027	Eutropis	multifasciata	FMNH255530		Laos	Champasak	Mounlapamok	14.1167	105.483
OR209036	Eutropis	multifasciata	FMNH258735		Laos	Phongsaly	Phongsaly	22.1608	102.185
OR208821	Eutropis	multifasciata	FMNH258736		Laos	Savannakhet	Tapanthong	16.1311	105.914
OR209029	Eutropis	multifasciata	FMNH258731		Laos	Vientiane	Vientiane	17.9733	102.616
OR208846	Eutropis	multifasciata	FMNH258734		Laos	Vientiane	Kasi	19.0775	102.146
OR208862	Eutropis	multifasciata	NCSM80117		Laos	Vientiane	Xaysomboun	19.0186	102.878
OR208985	Eutropis	multifasciata	NCSM79066		Laos	Xaignabouli	Xaignabouli	18.944	101.798
OR208881	Eutropis	multifasciata	LSUHC3906		Malaysia	Johor		2.27456	103.857
OR208949	Eutropis	multifasciata	LSUHC6470		Malaysia	Pahang	FrasersHill	3.69154	101.749
OR208853	Eutropis	multifasciata		JAM1357	Malaysia	Pahang		3.59156	103.208
OR208953	Eutropis	multifasciata	CAS259782	BRK390	Malaysia	Sarawak	Nanga Benin	2.16494	113.079
OR208951	Eutropis	multifasciata	CAS259824	BRK613	Malaysia	Sarawak	Headquarters, Mulu National Park	4.04188	114.812
OR208942	Eutropis	multifasciata	CAS259844	BRK773	Malaysia	Sarawak	Gunung Penrissen	1.15474	110.242
OR208795	Eutropis	multifasciata	FMNH267943		Malaysia	Sarawak	Samarakan Nursery, Bintulu	2.93333	113.083
OR208796	Eutropis	multifasciata	FMNH269165		Malaysia	Sarawak	Samarakan Nursery, Bintulu	2.93333	113.083
OR208805	Eutropis	multifasciata	FMNH269166		Malaysia	Sarawak	Samarakan Nursery, Bintulu	2.93333	113.083
OR208808	Eutropis	multifasciata	FMNH269167		Malaysia	Sarawak	Tubau Camp, Bintulu	3.09	113.644
OR208807	Eutropis	multifasciata	FMNH269168		Malaysia	Sarawak	Tubau Camp, Bintulu	3.09	113.644
OR208803	Eutropis	multifasciata	FMNH269169		Malaysia	Sarawak	Penyilam, Bintulu	2.9	113.4
OR208797	Eutropis	multifasciata	FMNH269742		Malaysia	Sarawak	Binyo Penyilam Camp	2.9	113.4
OR208806	Eutropis	multifasciata	FMNH269743		Malaysia	Sarawak	Binyo Penyilam Camp	2.9	113.4
OR208801	Eutropis	multifasciata	FMNH269750		Malaysia	Sarawak	Bintulu	2.78333	113.167
OR208907	Eutropis	multifasciata	FMNH273650		Malaysia	Sarawak	Bukit Kana, Bintulu	2.65	112.9
OR209085	Eutropis	multifasciata		SS150	Malaysia	Sarawak	Sama Jaya Forest Reserve	1.52194	110.388
OR209011	Eutropis	multifasciata		SS163	Malaysia	Sarawak	Sama Jaya Forest Reserve	1.52194	110.388
OR208944	Eutropis	multifasciata		SS81	Malaysia	Sarawak	Sama Jaya Forest Reserve	1.52194	110.388
OR208948	Eutropis	multifasciata		BRK840	Malaysia	Sarawak	Annah Rais Longhouse	1.1526	110.266
OR208943	Eutropis	multifasciata		BRK559	Malaysia	Sarawak	Baram	3.21445	115.143
OR209124	Eutropis	multifasciata		ID7478	Malaysia	Sarawak	Belaga	3.05092	113.916
OR209004	Eutropis	multifasciata		BRK672	Malaysia	Sarawak	Camp 5, Mulu National Park	4.13663	114.893
OR209014	Eutropis	multifasciata		BRK673	Malaysia	Sarawak	Camp 5, Mulu National Park	4.13663	114.893
OR209101	Eutropis	multifasciata		BRK674	Malaysia	Sarawak	Camp 5, Mulu National Park	4.13663	114.893
OR208918	Eutropis	multifasciata		BRK368	Malaysia	Sarawak	Gunung Singai	1.50475	110.178
OR209120	Eutropis	multifasciata		ID9169	Malaysia	Sarawak	Kampung Sebako, Gunung Pueh	1.72752	109.724
OR209110	Eutropis	multifasciata		ID7214	Malaysia	Sarawak	Kuching	1.46487	110.427
OR209007	Eutropis	multifasciata		BRK569	Malaysia	Sarawak	Lambir Hills	4.19883	114.045
OR208993	Eutropis	multifasciata		BRK723	Malaysia	Sarawak	Lawas	4.72896	115.396
OR208802	Eutropis	multifasciata		BRK389	Malaysia	Sarawak	Nanga Benin	2.16477	113.08
OR208869	Eutropis	multifasciata		BRK398	Malaysia	Sarawak	Nanga Benin	2.15	113.067
OR208938	Eutropis	multifasciata		BRK478	Malaysia	Sarawak	Nanga Benin	2.16477	113.08
OR208992	Eutropis	multifasciata		BRK779	Malaysia	Sarawak	Sama Jaya Froest Reserve	1.52228	110.387
OR209121	Eutropis	multifasciata		UNIMASMabuyasp	Malaysia	Sarawak	UNIMAS Campus	1.46487	110.427
OR208890	Eutropis	multifasciata	LSUHC4025		Malaysia	Selangor	Kepong	3.23106	101.636
OR208976	Eutropis	multifasciata	LSUHC3785		Malaysia	Pulau Tioman		2.81076	104.175
OR209095	Eutropis	multifasciata	MVZ:Herp:291967	JAM4036	Malaysia	Pulau Tioman		2.86349	104.154
OR208983	Eutropis	multifasciata	CAS205004		Myanmar	Ayeyarwady	Myaungmya	16.2801	94.7706
OR208963	Eutropis	multifasciata	CAS205005		Myanmar	Ayeyarwady	Myaungmya	16.2801	94.7706
OR208905	Eutropis	multifasciata	CAS205006		Myanmar	Ayeyarwady	Myaungmya	16.2768	94.7655
OR208871	Eutropis	multifasciata	CAS212913		Myanmar	Ayeyarwady	Myaungmya	16.2805	94.7645
OR209019	Eutropis	multifasciata	CAS212916		Myanmar	Ayeyarwady	Myaungmya	16.2776	94.7645
OR208888	Eutropis	multifasciata	CAS222687		Myanmar	Ayeyarwady	Myaungmya	16.2772	94.7613
OR209012	Eutropis	multifasciata	CAS222688		Myanmar	Ayeyarwady	Myaungmya	16.2798	94.7579
OR209034	Eutropis	multifasciata	CAS222707		Myanmar	Ayeyarwady	Myaungmya	16.2776	94.7633
OR208824	Eutropis	multifasciata	CAS239277		Myanmar	Ayeyarwady	Pathein	16.4064	94.4494
OR209075	Eutropis	multifasciata	CAS239331		Myanmar	Ayeyarwady	Pathein	16.4449	94.4654
OR208968	Eutropis	multifasciata	CAS239358		Myanmar	Ayeyarwady	Pathein	16.4475	94.4581
OR209018	Eutropis	multifasciata	CAS239360		Myanmar	Ayeyarwady	Pathein	16.4684	94.4464
OR208966	Eutropis	multifasciata	CAS239365		Myanmar	Ayeyarwady	Pathein	16.4537	94.4567
OR209068	Eutropis	multifasciata	CAS239372		Myanmar	Ayeyarwady	Pathein	16.4684	94.4464
OR209048	Eutropis	multifasciata	CAS239386		Myanmar	Ayeyarwady	Pathein	16.4766	94.4232
OR209081	Eutropis	multifasciata	CAS239391		Myanmar	Ayeyarwady	Pathein	16.4758	94.4285
OR208996	Eutropis	multifasciata	CAS239522		Myanmar	Ayeyarwady	Pathein	16.6256	94.5341
OR209041	Eutropis	multifasciata	CAS239530		Myanmar	Ayeyarwady	Pathein	16.6256	94.5341
OR208956	Eutropis	multifasciata	CAS239545		Myanmar	Ayeyarwady	Pathein	16.6403	94.4964
OR208958	Eutropis	multifasciata	CAS239546		Myanmar	Ayeyarwady	Pathein	16.6403	94.4964
OR209078	Eutropis	multifasciata	CAS239573		Myanmar	Ayeyarwady	Pathein	16.6212	94.5175
OR209104	Eutropis	multifasciata	CAS239608		Myanmar	Bago	Pyi	18.6569	94.844
OR209072	Eutropis	multifasciata	CAS239640		Myanmar	Bago	Pyi	18.6555	94.8471
OR209074	Eutropis	multifasciata	CAS239641		Myanmar	Bago	Pyi	18.6555	94.8471
OR208893	Eutropis	multifasciata	CAS239720		Myanmar	Bago	Pyi	18.6736	94.8273
OR209082	Eutropis	multifasciata	CAS221875		Myanmar	Chin	Min Dat	21.3668	94.0112
OR209088	Eutropis	multifasciata	CAS234883		Myanmar	Chin	Mintatt	21.392	94.0592
OR208950	Eutropis	multifasciata	CAS241485		Myanmar	Kachin	Myitkyina	25.1927	96.2904
OR208902	Eutropis	multifasciata	CAS243013		Myanmar	Magway	Pakhokku	22.3359	94.1446
OR209009	Eutropis	multifasciata	CAS222281		Myanmar	Mon	Thaton	17.4171	97.0938
OR209073	Eutropis	multifasciata	CAS222645		Myanmar	Mon	Mawlamyine	16.0467	97.589
OR209008	Eutropis	multifasciata	CAS222646		Myanmar	Mon	Mawlamyine	16.0482	97.5916
OR209065	Eutropis	multifasciata	CAS240229		Myanmar	Mon	Thaton	17.4034	97.0836
OR209125	Eutropis	multifasciata	CAS240239		Myanmar	Mon	Thaton	17.4061	97.0736
OR209003	Eutropis	multifasciata	CAS240255		Myanmar	Mon	Thaton	17.4229	97.0731
OR209086	Eutropis	multifasciata	CAS240339		Myanmar	Mon	Thaton	17.4173	97.0865
OR209098	Eutropis	multifasciata	CAS240512		Myanmar	Mon	Thaton	17.4237	97.0449
OR208995	Eutropis	multifasciata	CAS204995		Myanmar	Rakhine	Thandwe	17.7247	94.5434
OR209126	Eutropis	multifasciata	CAS221128		Myanmar	Rakhine	Sittawe	20.9894	92.8854
OR209005	Eutropis	multifasciata	CAS223201		Myanmar	Rakhine	Thandwe	19.3099	94.1501
OR209084	Eutropis	multifasciata	CAS232315		Myanmar	Rakhine	Thantwe	17.895	94.5119
OR209076	Eutropis	multifasciata	CAS239758		Myanmar	Rakhine	Kyaukpyu	19.2875	93.5311
OR209064	Eutropis	multifasciata	CAS239805		Myanmar	Rakhine	Kyaukpyu	19.1711	93.6714
OR208959	Eutropis	multifasciata	CAS239812		Myanmar	Rakhine	Kyaukpyu	19.1656	93.6839
OR208815	Eutropis	multifasciata	CAS239814		Myanmar	Rakhine	Kyaukpyu	19.1548	93.6811
OR208980	Eutropis	multifasciata	CAS239827		Myanmar	Rakhine	Kyaukpyu	19.1659	93.655
OR208813	Eutropis	multifasciata	CAS239993		Myanmar	Rakhine	Kyaukpyu	19.0518	93.8515
OR209020	Eutropis	multifasciata	CAS240024		Myanmar	Rakhine	Kyaukpyu	19.2078	93.7586
OR208817	Eutropis	multifasciata	CAS240068		Myanmar	Rakhine	Kyaukpyu	19.2074	93.7339
OR208961	Eutropis	multifasciata	CAS240073		Myanmar	Rakhine	Kyaukpyu	19.2166	93.7203
OR209092	Eutropis	multifasciata	CAS239205		Myanmar	Sagaing	Khandi	25.6743	95.5923
OR209099	Eutropis	multifasciata	CAS239248		Myanmar	Sagaing	Khandi	25.5183	95.4016
OR208991	Eutropis	multifasciata	CAS229541		Myanmar	Tanintharyi	Kawthaung	10.5715	98.5247
OR209046	Eutropis	multifasciata	CAS229563		Myanmar	Tanintharyi	Kawthaung	10.5748	98.5461
OR209083	Eutropis	multifasciata	CAS229736		Myanmar	Tanintharyi	Dewei	13.8614	98.2882
OR209043	Eutropis	multifasciata	CAS229739		Myanmar	Tanintharyi	Dewei	13.8614	98.2882
OR209093	Eutropis	multifasciata	CAS229760		Myanmar	Tanintharyi	Dewei	13.8422	98.4374
OR209038	Eutropis	multifasciata	CAS229788		Myanmar	Tanintharyi	Dewei	13.8346	98.4231
OR209025	Eutropis	multifasciata	CAS243735		Myanmar	Tanintharyi	Dewei	14.543	98.2481
OR209021	Eutropis	multifasciata	CAS243809		Myanmar	Tanintharyi	Dewei	14.7379	98.2567
OR208810	Eutropis	multifasciata	CAS243812		Myanmar	Tanintharyi	Dewei	14.6782	98.3155
OR209015	Eutropis	multifasciata	CAS243828		Myanmar	Tanintharyi	Dewei	14.7318	98.2429
OR208994	Eutropis	multifasciata	CAS245535		Myanmar	Tanintharyi	Dewei	14.5943	98.0445
OR208800	Eutropis	multifasciata	CAS245761		Myanmar	Tanintharyi	Dewei	14.7341	98.2555
OR208837	Eutropis	multifasciata	CAS245900		Myanmar	Tanintharyi	Dewei	14.7326	98.2429
OR209044	Eutropis	multifasciata	CAS245901		Myanmar	Tanintharyi	Dewei	14.7326	98.2429
OR209069	Eutropis	multifasciata	CAS246711		Myanmar	Tanintharyi	Dewei	14.7364	98.241
OR209026	Eutropis	multifasciata	CAS247935		Myanmar	Tanintharyi	Dewei	14.7423	98.2413
OR209001	Eutropis	multifasciata	CAS247984		Myanmar	Tanintharyi	Dewei	14.6829	98.3189
OR209022	Eutropis	multifasciata	CAS213268		Myanmar	Yangon	Mingalardon	17.0479	96.1135
OR208867	Eutropis	multifasciata	CAS213332		Myanmar	Yangon	Mingalardon	17.0414	96.0962
OR209105	Eutropis	multifasciata	CAS213384		Myanmar	Yangon	Mingalardon	17.0385	96.105
OR209006	Eutropis	multifasciata	CAS213389		Myanmar	Yangon	Mingalardon	17.0468	96.0909
OR209002	Eutropis	multifasciata	CAS213404		Myanmar	Yangon	Mingalardon	17.0488	96.0948
OR209013	Eutropis	multifasciata	CAS213429		Myanmar	Yangon	Mingalardon	17.0439	96.0948
OR209024	Eutropis	multifasciata	CAS213500		Myanmar	Yangon	Mingalardon	17.0456	96.0971
OR208925	Eutropis	multifasciata	CAS213574		Myanmar	Yangon	Mingalardon	17.0281	96.0984
OR209131	Eutropis	multifasciata	CAS213580		Myanmar	Yangon	Mingalardon	17.0318	96.0986
OR209079	Eutropis	multifasciata	CAS213582		Myanmar	Yangon	Mingalardon	17.0433	96.1359
OR208981	Eutropis	multifasciata	KU334211		Philippines	Bohol		9.70551	124.123
OR208897	Eutropis	multifasciata		JAM1531	Philippines	Cebu		10.3008	123.84
OR208967	Eutropis	multifasciata	KU322323		Philippines	Luzon		15.742	121.576
OR208970	Eutropis	multifasciata		ACD2541	Philippines	Luzon		17.4137	121.823
OR208977	Eutropis	multifasciata		DSM1681	Philippines	Luzon		14.8745	121.145
OR208973	Eutropis	multifasciata	KU304014		Philippines	Mindoro	BarangayNicolas	12.3109	121.216
OR208969	Eutropis	multifasciata	KU304260		Philippines	Mindoro	MtSiburan	12.8604	120.93
OR208979	Eutropis	multifasciata		HFT019	Philippines	Mindoro		12.8582	120.892
OR208990	Eutropis	multifasciata	KU327361		Philippines	Palawan		9.285	118.421
OR208972	Eutropis	multifasciata		ACD1380	Philippines	Palawan		9.28	118.37
OR209116	Eutropis	multifasciata		ELR183A	Philippines	Sulu	Tawi Tawi	5.10873	119.885
OR209040	Eutropis	multifasciata		Lanyu0025	Taiwan	Lanyu	Lanyu Township, Taitung County	22.0295	121.582
OR209097	Eutropis	multifasciata		Lanyu0026	Taiwan	Lanyu	Lanyu Township, Taitung County	22.0295	121.582
OR208831	Eutropis	multifasciata		Lanyu0027	Taiwan	Lanyu	Lanyu Township, Taitung County	22.0299	121.579
OR208851	Eutropis	multifasciata		RN2656	Taiwan	Lanyu	Lanyu Township, Taitung County	22.0302	121.58
OR208825	Eutropis	multifasciata		Ludao2231	Taiwan	Ludao	Ludao Township, Taitung County	22.6711	121.468
OR209090	Eutropis	multifasciata		Ludao2251	Taiwan	Ludao	Ludao Township, Taitung County	22.6749	121.467
OR209094	Eutropis	multifasciata		RN2577	Taiwan	Taiwan	Beinan Township, Taitung County	22.7742	121.08
OR209109	Eutropis	multifasciata		RN2011	Taiwan	Taiwan	East Dist., Tainan City	22.9653	120.234
OR209089	Eutropis	multifasciata		RN2848	Taiwan	Taiwan	Gaoshu Township, Pingtung County	22.8416	120.627
OR209102	Eutropis	multifasciata		RN0089	Taiwan	Taiwan	Guanmiao Dist., Tainan City	22.9429	120.333
OR209136	Eutropis	multifasciata		RN0159	Taiwan	Taiwan	Guantian Dist., Tainan City	23.1885	120.316
OR209113	Eutropis	multifasciata		RN1945	Taiwan	Taiwan	Guantian Dist., Tainan City	23.1953	120.363
OR208939	Eutropis	multifasciata		RN0197	Taiwan	Taiwan	Gushan Dist., Kaohsiung City	22.6353	120.278
OR208863	Eutropis	multifasciata		RN1853	Taiwan	Taiwan	Houbi Dist., Tainan City	23.3458	120.346
OR209112	Eutropis	multifasciata		RN1378	Taiwan	Taiwan	Liuying Dist., Tainan City	23.2778	120.348
OR209114	Eutropis	multifasciata		RN1442	Taiwan	Taiwan	Minxiong Township, Chiayi County	23.5582	120.441
OR209111	Eutropis	multifasciata		RN1680	Taiwan	Taiwan	Minxiong Township, Chiayi County	23.5648	120.418
OR209010	Eutropis	multifasciata		Puli0011	Taiwan	Taiwan	Puli Township, Nantou County	24.0075	120.935
OR209087	Eutropis	multifasciata		RN0160	Taiwan	Taiwan	Qigu Dist., Tainan City	23.1449	120.125
OR208896	Eutropis	multifasciata		RN2868	Taiwan	Taiwan	Yanpu Township, Pingtung County	22.742	120.56
OR208917	Eutropis	multifasciata	LSUHC9520		Thailand	Chanthaburi		12.932	102.096
OR209035	Eutropis	multifasciata		AMB9088	Thailand	NakhonRatchasima	Sakaerat	14.6024	102.047
OR209042	Eutropis	multifasciata		AMB9107	Thailand	NakhonRatchasima	Sakaerat	14.6024	102.047
OR208982	Eutropis	multifasciata		AMB9037	Thailand	Trat	Ranger Station	12.2233	102.56
OR208965	Eutropis	multifasciata	FMNH262148		Vietnam	Dong Nai		11.4277	107.429
OR208997	Eutropis	multifasciata	ROM35978		Vietnam	Hia Duong	Chi Linh	21.2122	106.478
OR208922	Eutropis	multifasciata	ROM35980		Vietnam	Hia Duong	Chi Linh	21.2122	106.478
OR208989	Eutropis	multifasciata	ROM35989		Vietnam	Hia Duong	Chi Linh	21.2122	106.478
OR208911	Eutropis	multifasciata	ROM35990		Vietnam	Hia Duong	Chi Linh	21.2122	106.478
OR208814	Eutropis	multifasciata	FMNH259123		Vietnam	Kien Giang	Vinh Thuan	9.55083	105.084
OR208816	Eutropis	multifasciata	ROM37716		Vietnam	Kon Tum	Ngoc Linh	15.0856	107.928
OR209023	Eutropis	multifasciata	ROM37717		Vietnam	Kon Tum	Ngoc Linh	15.0856	107.928
OR209016	Eutropis	multifasciata	ROM38124		Vietnam	Lao Cai	Sa Pa	22.3494	103.771
OR209077	Eutropis	multifasciata	ROM38126		Vietnam	Lao Cai	Sa Pa	22.3333	103.767
OR209049	Eutropis	multifasciata	ROM38129		Vietnam	Lao Cai	Sa Pa	22.3333	103.767
OR209028	Eutropis	multifasciata	ROM38132		Vietnam	Lao Cai	Sa Pa	22.3333	103.767
OR208964	Eutropis	multifasciata	ROM38133		Vietnam	Lao Cai	Sa Pa	22.3333	103.767
OR208901	Eutropis	multifasciata	FMNH255596		Vietnam	Nghe An	Con Cuong	18.9667	104.8
OR208879	Eutropis	multifasciata	FMNH255597		Vietnam	Nghe An	Con Cuong	18.9333	104.75
OR209128	Eutropis	multifasciata	ROM25581		Vietnam	Nghe An	Con Cuong	18.9417	104.81
OR208915	Eutropis	multifasciata	ROM25584		Vietnam	Nghe An	Con Cuong	18.9417	104.81
OR208954	Eutropis	multifasciata	ROM25586		Vietnam	Nghe An	Con Cuong	18.9417	104.81
OR208940	Eutropis	multifasciata	ROM25587		Vietnam	Nghe An	Con Cuong	18.9417	104.81
OR208946	Eutropis	multifasciata	ROM25589		Vietnam	Nghe An	Con Cuong	18.9417	104.81
OR208960	Eutropis	multifasciata	NCSM79185		Vietnam	Quang Nam	Phuoc Son	15.6591	107.602
OR208856	Eutropis	multifasciata	ROM30496		Vietnam	Tuyen Quang	Pac Ban	22.365	105.411
